# Supplementary material for: Adherence to the Mediterranean Diet Is Associated with a More Favorable Left Ventricular Geometry in Patients with End-Stage Kidney Disease
Source: J Clin Med. 2022 Sep 28;11(19):5746. doi: 10.3390/jcm11195746 (PMC9571193; doi:10.3390/jcm11195746)
Supplement: Supplementary file 1 [file jcm-11-05746-s001.zip]

Archive with 1 entries (1 files):
- jcm-1887070-supplementary2.pdf
